# Supplementary material for: The significance of glutaredoxins for diabetes mellitus and its complications
Source: Redox Biol. 2024 Jan 20;71:103043. doi: 10.1016/j.redox.2024.103043 (PMC10891345; doi:10.1016/j.redox.2024.103043)
Supplement: Multimedia component 1 [file mmc1.xlsx]

## Sheet: Sheet1
No.	Title	include	exclusion criteria				Cell culture	6		Grx1	24
1	Azevedo, L.F., et al., Evidence on Neurotoxicity after Intrauterine and Childhood Exposure to Organomercurials. Int J Environ Res Public Health, 2023. 20(2).	no	review				animal	7		Grx2	1
2	Wei, X., et al., Redox Metabolism-Associated Molecular Classification of Clear Cell Renal Cell Carcinoma. Oxid Med Cell Longev, 2022. 2022: p. 5831247.	no	no suitable topic				Cell culture and animal	11		Grx3	1
3	Ren, X. and T. Léveillard, Modulating antioxidant systems as a therapeutic approach to retinal degeneration. Redox Biol, 2022. 57: p. 102510.	no	review				clinical data	6		Grx5	2
4	Petry, S.F., et al., Loss and Recovery of Glutaredoxin 5 Is Inducible by Diet in a Murine Model of Diabesity and Mediated by Free Fatty Acids In Vitro. Antioxidants (Basel), 2022. 11(4).	Yes	cell culture, animal,	Grx1	beta cells					Grx1,Grx5	1
5	Liu, X., et al., Mitochondria play a key role in oxidative stress-induced pancreatic islet dysfunction after severe burns. J Trauma Acute Care Surg, 2022. 92(6): p. 1012-1019.	no	no suitable topic							Grx1,Grx2	1
6	Li, X., et al., N-acetylcysteine combined with insulin alleviates the oxidative damage of cerebrum via regulating redox homeostasis in type 1 diabetic mellitus canine. Life Sci, 2022. 308: p. 120958.	no	no suitable topic
7	Hanschmann, E.M., et al., Cytosolic glutaredoxin 1 is upregulated in AMD and controls retinal pigment epithelial cells proliferation via β-catenin. Biochem Biophys Res Commun, 2022. 618: p. 24-29.	no	no suitable topic
8	Zhang, W., et al., Libertellenone H, a Natural Pimarane Diterpenoid, Inhibits Thioredoxin System and Induces ROS-Mediated Apoptosis in Human Pancreatic Cancer Cells. Molecules, 2021. 26(2).	no	no suitable topic
9	Young, D.J., S. Meydan, and N.R. Guydosh, 40S ribosome profiling reveals distinct roles for Tma20/Tma22 (MCT-1/DENR) and Tma64 (eIF2D) in 40S subunit recycling. Nat Commun, 2021. 12(1): p. 2976.	no	no suitable topic
10	Watanabe, Y., et al., Glutaredoxin-1 levels in plasma can predict future events in patients with cardiovascular diseases. Free Radic Biol Med, 2021. 176: p. 241-245.	no	no suitable topic
11	Jo, J.H., et al., GLRX3, a novel cancer stem cell-related secretory biomarker of pancreatic ductal adenocarcinoma. BMC Cancer, 2021. 21(1): p. 1241.	no	no suitable topic
12	González-Fernández, R., et al., Liver proteome alterations in psychologically distressed rats and a nootropic drug. PeerJ, 2021. 9: p. e11483.	no	no suitable topic
13	Close, A.F., H. Chae, and J.C. Jonas, The lack of functional nicotinamide nucleotide transhydrogenase only moderately contributes to the impairment of glucose tolerance and glucose-stimulated insulin secretion in C57BL/6J vs C57BL/6N mice. Diabetologia, 2021. 64(11): p. 2550-2561.	no	no suitable topic
14	Arif, E., et al., Targeting myosin 1c inhibits murine hepatic fibrogenesis. Am J Physiol Gastrointest Liver Physiol, 2021. 320(6): p. G1044-g1053.	no	no suitable topic
15	Acar, M.B., et al., Proteomic and Biological Analysis of the Effects of Metformin Senomorphics on the Mesenchymal Stromal Cells. Front Bioeng Biotechnol, 2021. 9: p. 730813.	no	no suitable topic
16	Verhelst, S., et al., Comprehensive histone epigenetics: A mass spectrometry based screening assay to measure epigenetic toxicity. MethodsX, 2020. 7: p. 101055.	no	no suitable topic
17	Lu, S., et al., Hyperglycemia Acutely Increases Cytosolic Reactive Oxygen Species via O-linked GlcNAcylation and CaMKII Activation in Mouse Ventricular Myocytes. Circ Res, 2020. 126(10): p. e80-e96.	no	no suitable topic
18	Ahmad, M.I., et al., High fat diet incorporated with meat proteins changes biomarkers of lipid metabolism, antioxidant activities, and the serum metabolomic profile in Glrx1(-/-) mice. Food Funct, 2020. 11(1): p. 236-252.	Yes	animal	Grx1	NAFLD
19	Yura, Y., et al., Endothelial cell-specific redox gene modulation inhibits angiogenesis but promotes B16F0 tumor growth in mice. Faseb j, 2019. 33(12): p. 14147-14158.	no	no suitable topic
20	Wohua, Z. and X. Weiming, Glutaredoxin 2 (GRX2) deficiency exacerbates high fat diet (HFD)-induced insulin resistance, inflammation and mitochondrial dysfunction in brain injury: A mechanism involving GSK-3β. Biomed Pharmacother, 2019. 118: p. 108940.	Yes	animal	Grx2	brain
21	Pandya, P., et al., PICOT binding to chromatin-associated EED negatively regulates cyclin D2 expression by increasing H3K27me3 at the CCND2 gene promoter. Cell Death Dis, 2019. 10(10): p. 685.	no	no suitable topic
22	Spiller, H.A., Rethinking mercury: the role of selenium in the pathophysiology of mercury toxicity. Clin Toxicol (Phila), 2018. 56(5): p. 313-326.	no	no suitable topic
23	Piccolo, B.D., et al., Diabetes-associated alterations in the cecal microbiome and metabolome are independent of diet or environment in the UC Davis Type 2 Diabetes Mellitus Rat model. Am J Physiol Endocrinol Metab, 2018. 315(5): p. E961-e972.	no	no suitable topic
24	Petry, S.F., et al., Distinct Shift in Beta-Cell Glutaredoxin 5 Expression Is Mediated by Hypoxia and Lipotoxicity Both In Vivo and In Vitro. Front Endocrinol (Lausanne), 2018. 9: p. 84.	Yes	animal,MIN6 cell culture	Grx5	beta cells
25	Masaldan, S., et al., Copper accumulation in senescent cells: Interplay between copper transporters and impaired autophagy. Redox Biol, 2018. 16: p. 322-331.	no	no suitable topic
26	Levin, A., et al., Serum Glutaredoxin Activity as a Marker of Oxidative Stress in Chronic Kidney Disease: A Pilot Study. Nephron, 2018. 140(4): p. 249-256.	Yes	clinical data	Grx1	CKD
27	Blanco-Sánchez, B., et al., Grxcr1 Promotes Hair Bundle Development by Destabilizing the Physical Interaction between Harmonin and Sans Usher Syndrome Proteins. Cell Rep, 2018. 25(5): p. 1281-1291.e4.	no	no suitable topic
28	Zhang, J., H. Yan, and M.F. Lou, Does oxidative stress play any role in diabetic cataract formation? ----Re-evaluation using a thioltransferase gene knockout mouse model. Exp Eye Res, 2017. 161: p. 36-42.	Yes	animal	Grx1	diabetic cataract
29	Shao, D., et al., Glutaredoxin-1 Deficiency Causes Fatty Liver and Dyslipidemia by Inhibiting Sirtuin-1. Antioxid Redox Signal, 2017. 27(6): p. 313-327.	Yes	animal	Grx1	NAFLD
30	Santos, L.R.B., et al., NNT reverse mode of operation mediates glucose control of mitochondrial NADPH and glutathione redox state in mouse pancreatic β-cells. Mol Metab, 2017. 6(6): p. 535-547.	no	no suitable topic
31	Petry, S.F., et al., Differential expression of islet glutaredoxin 1 and 5 with high reactive oxygen species production in a mouse model of diabesity. PLoS One, 2017. 12(5): p. e0176267.	Yes	animal	Grx1,Grx5	beta cells
32	Matsui, R., Y. Watanabe, and C.E. Murdoch, Redox regulation of ischemic limb neovascularization - What we have learned from animal studies. Redox Biol, 2017. 12: p. 1011-1019.	no	review
33	Lou, M., et al., Physical interaction between human ribonucleotide reductase large subunit and thioredoxin increases colorectal cancer malignancy. J Biol Chem, 2017. 292(22): p. 9136-9149.	no	no suitable topic
34	Kolossov, V.L., et al., Distinct responses of compartmentalized glutathione redox potentials to pharmacologic quinones targeting NQO1. Biochem Biophys Res Commun, 2017. 483(1): p. 680-686.	no	no suitable topic
35	de Souza, A.H., et al., NADPH oxidase-2 does not contribute to β-cell glucotoxicity in cultured pancreatic islets from C57BL/6J mice. Mol Cell Endocrinol, 2017. 439: p. 354-362.	no	no suitable topic
36	Bubb, K.J., et al., The NRF2 activator DH404 attenuates adverse ventricular remodeling post-myocardial infarction by modifying redox signalling. Free Radic Biol Med, 2017. 108: p. 585-594.	no	no suitable topic
37	Qi, X., et al., Cardiac damage and dysfunction in diabetic cardiomyopathy are ameliorated by Grx1. Genet Mol Res, 2016. 15(3).	Yes	animal,cell culture cardiac myocytes and primary cultured rat fibroblasts	Grx1	cardiovascular
38	Karimi Galougahi, K., et al., β3 Adrenergic Stimulation Restores Nitric Oxide/Redox Balance and Enhances Endothelial Function in Hyperglycemia. J Am Heart Assoc, 2016. 5(2).	Yes	animal,cell culture	Grx1	cardiovascular
39	Han, J., et al., The redox mechanism for vascular barrier dysfunction associated with metabolic disorders: Glutathionylation of Rac1 in endothelial cells. Redox Biol, 2016. 9: p. 306-319.	Yes	cell culture	Grx1	cardiovascular
40	Gorelenkova Miller, O., et al., Upregulation of Glutaredoxin-1 Activates Microglia and Promotes Neurodegeneration: Implications for Parkinson's Disease. Antioxid Redox Signal, 2016. 25(18): p. 967-982.	Yes	animal,cell culture BV2 immortalized murine microglia cells	Grx1	Neurological complications
41	Dong, K., et al., Glutaredoxins concomitant with optimal ROS activate AMPK through S-glutathionylation to improve glucose metabolism in type 2 diabetes. Free Radic Biol Med, 2016. 101: p. 334-347.	Yes	animal, cell culture Human liver cell line L02 and human emborynic kidney cell line 293T	Grx1,Grx2	beta cells
42	Zhu, C., et al., 17β-Estradiol up-regulates Nrf2 via PI3K/AKT and estrogen receptor signaling pathways to suppress light-induced degeneration in rat retina. Neuroscience, 2015. 304: p. 328-39.	no	no suitable topic
43	Valek, L., et al., Redoxins in peripheral neurons after sciatic nerve injury. Free Radic Biol Med, 2015. 89: p. 581-92.	no	no suitable topic
44	Mordas, A. and K. Tokatlidis, The MIA pathway: a key regulator of mitochondrial oxidative protein folding and biogenesis. Acc Chem Res, 2015. 48(8): p. 2191-9.	no	review
45	Montano, S.J., et al., Glutaredoxin mediated redox effects of coenzyme Q10 treatment in type 1 and type 2 diabetes patients. BBA Clin, 2015. 4: p. 14-20.	Yes	clinical data	Grx1	cardiovascular
46	Liu, X., et al., Glutaredoxin 1 (Grx1) Protects Human Retinal Pigment Epithelial Cells From Oxidative Damage by Preventing AKT Glutathionylation. Invest Ophthalmol Vis Sci, 2015. 56(5): p. 2821-32.	Yes	cell culture	Grx1	Diabetic retinopathy
47	Liu, X., et al., Glucose-induced glutathione reduction in mitochondria is involved in the first phase of pancreatic β-cell insulin secretion. Biochem Biophys Res Commun, 2015. 464(3): p. 730-6.	no	no suitable topic
48	Karimi Galougahi, K., et al., β3-Adrenoceptor activation relieves oxidative inhibition of the cardiac Na+-K+ pump in hyperglycemia induced by insulin receptor blockade. Am J Physiol Cell Physiol, 2015. 309(5): p. C286-95.	Yes	animal,cell culture	Grx1	cardiovascular
49	Forsberg, E., et al., Coenzyme Q10 and oxidative stress, the association with peripheral sensory neuropathy and cardiovascular disease in type 2 diabetes mellitus. J Diabetes Complications, 2015. 29(8): p. 1152-8.	Yes	clinical data	Grx1	neuropathy and cardiovascular disease
50	Ullevig, S.L., et al., Ursolic acid protects monocytes against metabolic stress-induced priming and dysfunction by preventing the induction of Nox4. Redox Biol, 2014. 2: p. 259-66.	no	no suitable topic
51	Takahashi, H.K., et al., Acute nutrient regulation of the mitochondrial glutathione redox state in pancreatic β-cells. Biochem J, 2014. 460(3): p. 411-23.	no	no suitable topic
52	Philpott, C.C. and M.S. Ryu, Special delivery: distributing iron in the cytosol of mammalian cells. Front Pharmacol, 2014. 5: p. 173.	no	review
53	Murdoch, C.E., et al., Glutaredoxin-1 up-regulation induces soluble vascular endothelial growth factor receptor 1, attenuating post-ischemia limb revascularization. J Biol Chem, 2014. 289(12): p. 8633-44.	Yes	animal,cell culture	Grx1	cardiovascular
54	Murdoch, C.E., M.M. Bachschmid, and R. Matsui, Regulation of neovascularization by S-glutathionylation via the Wnt5a/sFlt-1 pathway. Biochem Soc Trans, 2014. 42(6): p. 1665-70.	no	review
55	Li, S., et al., Protective effect and mechanism of glutaredoxin 1 on coronary arteries endothelial cells damage induced by high glucose. Biomed Mater Eng, 2014. 24(6): p. 3897-903.	Yes	cell culture	Grx1	cardiovascular
56	Kim, H.S., et al., Redox regulation of 14-3-3ζ controls monocyte migration. Arterioscler Thromb Vasc Biol, 2014. 34(7): p. 1514-21.	no	no suitable topic
57	Du, Y., et al., Plasma glutaredoxin activity in healthy subjects and patients with abnormal glucose levels or overt type 2 diabetes. Acta Diabetol, 2014. 51(2): p. 225-32.	Yes	clinical data	Grx1	cardiovascular
58	Varlamova, E.G., et al., [Characterization of some thiol oxidoreductase family members]. Mol Biol (Mosk), 2013. 47(4): p. 568-82.	no	review
59	Ullevig, S., et al., NADPH oxidase 4 mediates monocyte priming and accelerated chemotaxis induced by metabolic stress. Arterioscler Thromb Vasc Biol, 2012. 32(2): p. 415-26.	no	no suitable topic
60	Rafehi, H., et al., Investigation into the biological properties of the olive polyphenol, hydroxytyrosol: mechanistic insights by genome-wide mRNA-Seq analysis. Genes Nutr, 2012. 7(2): p. 343-55.	no	no suitable topic
61	Matough, F.A., et al., The role of oxidative stress and antioxidants in diabetic complications. Sultan Qaboos Univ Med J, 2012. 12(1): p. 5-18.	no	review
62	Kim, H.S., et al., Redox regulation of MAPK phosphatase 1 controls monocyte migration and macrophage recruitment. Proc Natl Acad Sci U S A, 2012. 109(41): p. E2803-12.	no	no suitable topic
63	Hill, B.G. and A. Bhatnagar, Protein S-glutathiolation: redox-sensitive regulation of protein function. J Mol Cell Cardiol, 2012. 52(3): p. 559-67.	no	review
64	Allen, E.M. and J.J. Mieyal, Protein-thiol oxidation and cell death: regulatory role of glutaredoxins. Antioxid Redox Signal, 2012. 17(12): p. 1748-63.	Yes	review
65	Sangeetha, M.K., et al., Tinospora cordifolia attenuates oxidative stress and distorted carbohydrate metabolism in experimentally induced type 2 diabetes in rats. J Nat Med, 2011. 65(3-4): p. 544-50.	no	no suitable topic
66	Kasuno, K., et al., [Clinical application of urinary redox regulating protein, thioredoxin]. Rinsho Byori, 2011. 59(2): p. 189-95.	no	in Japanese
67	Dammeyer, P. and E.S. Arnér, Human Protein Atlas of redox systems - what can be learnt? Biochim Biophys Acta, 2011. 1810(1): p. 111-38.	no	no suitable topic
68	Wetzelberger, K., et al., Postischemic deactivation of cardiac aldose reductase: role of glutathione S-transferase P and glutaredoxin in regeneration of reduced thiols from sulfenic acids. J Biol Chem, 2010. 285(34): p. 26135-48.	Yes	animal	Grx1	cardiovascular
69	Ohayon, A., et al., Widespread expression of PICOT in mouse and human tissues with predominant localization to epithelium. J Histochem Cytochem, 2010. 58(9): p. 799-806.	Yes	cell culture, animal,	Grx1
70	Lekli, I., et al., Functional recovery of diabetic mouse hearts by glutaredoxin-1 gene therapy: role of Akt-FoxO-signaling network. Gene Ther, 2010. 17(4): p. 478-85.	Yes	animal	Grx1	cardiovascular
71	Lappalainen, Z., et al., Acute exercise and thioredoxin-1 in rat brain, and alpha-lipoic acid and thioredoxin-interacting protein response, in diabetes. Int J Sport Nutr Exerc Metab, 2010. 20(3): p. 206-15.	no	no suitable topic
72	Tatsunami, R., et al., Methylglyoxal causes dysfunction of thioredoxin and thioredoxin reductase in endothelial cells. J Pharmacol Sci, 2009. 111(4): p. 426-32.	no	no suitable topic
73	Shelton, M.D., et al., Glutaredoxin regulates autocrine and paracrine proinflammatory responses in retinal glial (muller) cells. J Biol Chem, 2009. 284(8): p. 4760-6.	Yes	cell culture	Grx1	Diabetic retinopathy
74	Reinbothe, T.M., et al., Glutaredoxin-1 mediates NADPH-dependent stimulation of calcium-dependent insulin secretion. Mol Endocrinol, 2009. 23(6): p. 893-900.	Yes	cell culture	Grx1	beta cells
75	Shelton, M.D. and J.J. Mieyal, Regulation by reversible S-glutathionylation: molecular targets implicated in inflammatory diseases. Mol Cells, 2008. 25(3): p. 332-46.	no	review
76	Mieyal, J.J., et al., Molecular mechanisms and clinical implications of reversible protein S-glutathionylation. Antioxid Redox Signal, 2008. 10(11): p. 1941-88.	no	review
77	Herrero, E., et al., Redox control and oxidative stress in yeast cells. Biochim Biophys Acta, 2008. 1780(11): p. 1217-35.	no	review	yeast
78	Dammeyer, P., et al., Induction of cell membrane protrusions by the N-terminal glutaredoxin domain of a rare splice variant of human thioredoxin reductase 1. J Biol Chem, 2008. 283(5): p. 2814-21.	no	no suitable topic
79	Shelton, M.D., T.S. Kern, and J.J. Mieyal, Glutaredoxin regulates nuclear factor kappa-B and intercellular adhesion molecule in Müller cells: model of diabetic retinopathy. J Biol Chem, 2007. 282(17): p. 12467-74.	Yes	animal,cell culture	Grx1	Diabetic retinopathy
80	Qanungo, S., et al., Glutathione supplementation potentiates hypoxic apoptosis by S-glutathionylation of p65-NFkappaB. J Biol Chem, 2007. 282(25): p. 18427-18436.	no	no suitable topic
81	Niwa, T., Protein glutathionylation and oxidative stress. J Chromatogr B Analyt Technol Biomed Life Sci, 2007. 855(1): p. 59-65.	no	review
82	Lillig, C.H. and A. Holmgren, Thioredoxin and related molecules--from biology to health and disease. Antioxid Redox Signal, 2007. 9(1): p. 25-47.	no	review
83	Kamalakkannan, N. and P. Stanely Mainzen Prince, Rutin improves the antioxidant status in streptozotocin-induced diabetic rat tissues. Mol Cell Biochem, 2006. 293(1-2): p. 211-9.	no	no suitable topic
84	Gosbell, A.D., et al., Retinal light damage: structural and functional effects of the antioxidant glutathione peroxidase-1. Invest Ophthalmol Vis Sci, 2006. 47(6): p. 2613-22.	no	no suitable topic
85	Moon, J.S., et al., Characterization and regulation of the gene encoding monothiol glutaredoxin 3 in the fission yeast Schizosaccharomyces pombe. Mol Cells, 2005. 20(1): p. 74-82.	no	no suitable topic	yeast
86	Li, X., et al., Redox regulation of Ito remodeling in diabetic rat heart. Am J Physiol Heart Circ Physiol, 2005. 288(3): p. H1417-24.	Yes	animal,cell culture	Grx1	diabetic cardiomyopathy
87	Kwon, S.J., J.J. Song, and Y.J. Lee, Signal pathway of hypoxia-inducible factor-1alpha phosphorylation and its interaction with von Hippel-Lindau tumor suppressor protein during ischemia in MiaPaCa-2 pancreatic cancer cells. Clin Cancer Res, 2005. 11(21): p. 7607-13.	no	no suitable topic
88	Kim, H.G., E.H. Park, and C.J. Lim, The fission yeast gene encoding monothiol glutaredoxin 5 is regulated by nitrosative and osmotic stresses. Mol Cells, 2005. 20(1): p. 43-50.	no	no suitable topic	yeast
89	Kim, H.G., et al., Carbon source-dependent regulation of a second gene encoding glutaredoxin from the fission yeast Schizosaccharomyces pombe. Mol Biol Rep, 2005. 32(1): p. 15-24.	no	no suitable topic	yeast
90	Kim, H.G., et al., Stress-dependent regulation of a monothiol glutaredoxin gene from Schizosaccharomyces pombe. Can J Microbiol, 2005. 51(7): p. 613-20.	no	no suitable topic	Schizosaccharomyces pombe
91	Ivarsson, R., et al., Redox control of exocytosis: regulatory role of NADPH, thioredoxin, and glutaredoxin. Diabetes, 2005. 54(7): p. 2132-42.	Yes	cell culture	Grx1	beta cells
92	Barthel, A. and L.O. Klotz, Phosphoinositide 3-kinase signaling in the cellular response to oxidative stress. Biol Chem, 2005. 386(3): p. 207-16.	no	review
93	Chung, W.H., et al., Differential expression and role of two dithiol glutaredoxins Grx1 and Grx2 in Schizosaccharomyces pombe. Biochem Biophys Res Commun, 2004. 321(4): p. 922-9.	no	no suitable topic	Schizosaccharomyces pombe
94	Lim, C.J., et al., The thioltransferase (glutaredoxin) 1 gene of fission yeast is regulated by Atf1 and Pap1. Mol Cells, 2003. 16(1): p. 123-7.	no	no suitable topic	yeast
95	Tanito, M., et al., Change of redox status and modulation by thiol replenishment in retinal photooxidative damage. Invest Ophthalmol Vis Sci, 2002. 43(7): p. 2392-400.	no	yeast
96	Kobayashi, M., et al., Ontogenesis of anti-oxidative enzymes in mouse embryos and fetuses: an immunohistochemical study. Ital J Anat Embryol, 2001. 106(2 Suppl 2): p. 137-42.	no	no full text
97	Seghieri, G., et al., Relationship between metabolic glycaemic control and platelet content of glutathione and its related enzymes, in insulin-dependent diabetes mellitus. Clin Chim Acta, 2000. 299(1-2): p. 109-17.	Yes	clinical data	Grx1	CKD
98	Nakamura, H., et al., Expression of thioredoxin and glutaredoxin, redox-regulating proteins, in pancreatic cancer. Cancer Detect Prev, 2000. 24(1): p. 53-60.	no	no suitable topic
99	De Simplicio, P., et al., Changes in hepatic and renal glutathione-dependent enzyme activities in rabbits and lambs subchronically treated with triphenyltin acetate. Vet Hum Toxicol, 2000. 42(3): p. 159-62.	no	no suitable topic
100	Lundström-Ljung, J., et al., Reactivity of glutaredoxins 1, 2 and 3 from Escherichia coli and protein disulfide isomerase towards glutathionyl-mixed disulfides in ribonuclease A. FEBS Lett, 1999. 443(2): p. 85-8.	no	no suitable topic
101	Chae, H.Z., et al., Characterization of three isoforms of mammalian peroxiredoxin that reduce peroxides in the presence of thioredoxin. Diabetes Res Clin Pract, 1999. 45(2-3): p. 101-12.	no	no suitable topic
102	Ruoppolo, M., et al., Effect of glutaredoxin and protein disulfide isomerase on the glutathione-dependent folding of ribonuclease A. Biochemistry, 1997. 36(40): p. 12259-67.	no	no suitable topic
103	Park, J.B. and M. Levine, The human glutaredoxin gene: determination of its organization, transcription start point, and promoter analysis. Gene, 1997. 197(1-2): p. 189-93.	no	no suitable topic
104	Park, J.B. and M. Levine, Purification, cloning and expression of dehydroascorbic acid-reducing activity from human neutrophils: identification as glutaredoxin. Biochem J, 1996. 315 ( Pt 3)(Pt 3): p. 931-8.	no	no suitable topic
105	Lundström-Ljung, J. and A. Holmgren, Glutaredoxin accelerates glutathione-dependent folding of reduced ribonuclease A together with protein disulfide-isomerase. J Biol Chem, 1995. 270(14): p. 7822-8.	no	no suitable topic
106	Di Simplicio, P., et al., Glutathione, glutathione utilizing enzymes and thioltransferase in platelets of insulin-dependent diabetic patients: relation with platelet aggregation and with microangiopatic complications. Eur J Clin Invest, 1995. 25(9): p. 665-9.	Yes	clinical data	Grx1	CKD
107	Gan, Z.R. and W.W. Wells, Immunological characterization of thioltransferase from pig liver. J Biol Chem, 1988. 263(18): p. 9050-4.	no	no suitable topic
108	Tischler, M.E., J.M. Fagan, and D. Allen, Relationship of the redox state to muscle protein degradation. Prog Clin Biol Res, 1985. 180: p. 363-72.	no	no suitable topic
